# Supplementary material for: Ultra-Fast Removal of CBB from Wastewater by Imidazolium Ionic Liquids-Modified Nano-Silica
Source: Molecules. 2024 Dec 25;30(1):24. doi: 10.3390/molecules30010024 (PMC11721558; doi:10.3390/molecules30010024)
Supplement: Supplementary file 1 [file molecules-30-00024-s001.zip]

Archive with 1 entries (1 files):
- molecules-3356033-supplementary.pdf
